# Supplementary material for: Matrix Metalloproteinase 9 (MMP-9) Regulates Vein Wall Biomechanics in Murine Thrombus Resolution
Source: PLoS One. 2015 Sep 25;10(9):e0139145. doi: 10.1371/journal.pone.0139145 (PMC4583298; doi:10.1371/journal.pone.0139145)
Supplement: S1 Data — (XLSX) [file pone.0139145.s002.xlsx]

## Sheet: Figure2
Figure 2
Wildtype Zymogram
Day 3	Arbitrary Units		Day 3	Arbitrary Units
Sham	1.3		Clot	1.7
Sham	1		Clot	2.7
Sham	1		Clot	2.4
Sham	1.6		Clot	2.4
Sham	1		Clot	3.9
Sham	0.5		Clot	2.8
Sham	1		Clot	1.8
			Clot	1.6
Wildtype Zymogram
Day 8	Arbitrary Units		Day 8	Arbitrary Units
Sham	1.3		Clot	0.95
Sham	1.1		Clot	0.65
Sham	0.6		Clot	1.2
Sham	0.3		Clot	0.72
Sham	0.6		Clot	0.63
Sham	0.5		Clot	0.74
Wildtype Zymogram
Day 12	Arbitrary Units		Day 12	Arbitrary Units
Sham	1.16		Clot	1.1
Sham	0.63		Clot	1
Sham	1.2		Clot	0.77
Wildtype Western Blot
Day 3	Arbitrary Units		Day 3	Arbitrary Units
Sham	1		Clot	2.6
Sham	1.6		Clot	4.9
Sham	1		Clot	2.1
Sham	1.6		Clot	2.6
Sham	1
Wildtype Western Blot
Day 8	Arbitrary Units		Day 8	Arbitrary Units
Sham	1		Clot	0.85
Sham	1.1		Clot	1.16

## Sheet: Figure 3
Figure 3 Thrombus Weights of wildtype and knockout mice
Day 3	MMP +/+
1.18296
0.716592
1.14384
1.28619
0.899522
Day 3	MMP9-/-
1.11467
0.969271
1.55616
0.998507
0.936585
Day 12	MMP +/+
0.404587
0.445
0.486972
0.436082
0.470182
0.418567
Day 12	MMP9-/-
0.71651
0.552239
0.704808
0.562911
0.411795
0.620305
Animal Weights
MMP9 WT
28.1
21.1
21.8
26
27.1
26.1
MMP9 KO
21.2
20.1
20.8
21.3
19.5
19.7

## Sheet: Figure10
Figure 10	Counts per 6 HPF
Mac-3 Positive Cell Counts
WT1	131
WT2	109
WT3	123
WT4	120
KO1	84
KO2	110
KO3	86
KO4	67
KO5	92
KO6	72
VWF Positive Cell Counts
WT1	9
WT2	12
WT3	11
KO1	4
KO2	15
KO3	6
KO4	7
KO5	12
Collagen Quantification
WT1	39.103
WT2	48.42
WT3	49.862
WT4	43.1
KO1	31.629
KO2	39.85
KO3	31.143
KO4	37.944
KO5	36.41
KO6	28.742

## Sheet: Figure11
Figure 11	Thrombus Weights Bone Marrow Experiments
WT
1	0.404587
2	0.445
3	0.486972
4	0.436082
5	0.470182
6	0.418567
KO
1	0.716509
2	0.552239
3	0.704808
4	0.562911
5	0.411795
6	0.620305
Thrombus Weights
WT into KO
1	0.484951
2	0.378125
3	0.477251
4	0.198802
5	0.351364
6	0.302469
7	0.234722
8	0.268722
9	0.25297
10	0.204
KO into WT
1	0.291489
2	0.370558
3	0.466825
4	0.762562
5	0.405479
6	0.39204
7	0.73287
8	0.376724
9	0.705217
10	0.516
KO into KO
1	0.411848
2	0.381532
3	0.319289
4	0.753488
5	0.523529
6	0.604615
7	0.795213
8	0.593434
9	0.535052
10	0.382039

## Sheet: Coefficients CD1
				CD1 Non-Operated Group Coefficients
				Specimen	C10	k1	k2	θ (deg)	γ
				CD1-NonOP I	0.0361	0.2598	0.4124	30	0.277778
				CD1-NonOP II	0.0098	0.3524	0.7649	0	0.166667
				CD1-NonOP III	0.0483	0.2004	1.152	0	0
				CD1-NonOP IV	0.0189	0.1867	0.8991	15	0.0555556
				CD1-NonOP V	0.0389	0.2403	0.338	0	0.166667
				CD1-NonOP VI	0.014	0.1981	0.195	0	0.111111
				CD1-NonOP VII	0.0163	0.1787	0.078	15	0.166667
				CD1-NonOP VIII	0.0047	0.0646	0.3881	15	0.0555556
				CD1-NonOP IX	0.0084	0.0581	0.3892	0	0.166667
				Average	0.0217111	0.193233	0.512967	8.33333	0.12963
				Standard Dev	0.0154699	0.0915948	0.350512	10.8972	0.0833333

## Sheet: Coefficients WT Sham
				MMP9 WT Sham Group Coefficients
				Specimen	C10	k1	k2	θ (deg)	γ
				MMP9 WT Sham I	0.1001	0.3671	0.4739	15	0.111111
				MMP9 WT Sham II	0.1672	0.1841	1.6975	15	0.111111
				MMP9 WT Sham III	0.1018	0.1964	1.5241	0	0.166667
				MMP9 WT Sham IV	0.0507	0.0745	1.0432	0	0.0555556
				MMP9 WT Sham V	0.1257	0.0929	0.4203	0	0
				MMP9 WT Sham VI	0.0652	0.1012	0.6131	0	0.0555556
				MMP9 WT Sham VII	0.0304	0.2976	0.6764	0	0.111111
				MMP9 WT Sham VIII	0.513	0.947	0.2621	0	0.166667
				Average	0.144263	0.2826	0.838825	3.75	0.0972222
				Standard Dev	0.155178	0.287383	0.530091	6.94365	0.0575055

## Sheet: Coefficients WT Lig
				MMP9 WT Ligation Group Coefficients
				Specimen	C10	k1	k2	θ (deg)	γ
				MMP9 WT Ligation I	0.3326	0.9655	0.3471	0	0
				MMP9 WT Ligation II	0.5377	0.121	1.9975	0	0
				MMP9 WT Ligation III	0.185	1.161	1.4272	0	0.166667
				MMP9 WT Ligation IV	0.0242	0.8928	0.9582	0	0.166667
				MMP9 WT Ligation V	0.1572	0.3459	0.3221	0	0.0555556
				MMP9 WT Ligation VI	0.164	0.7352	0.5553	15	0.166667
				MMP9 WT Ligation VII	0.314	0.5615	0.325	0	0.111111
				MMP9 WT Ligation VIII	0.409	0.5882	0.0127	0	0.166667
				Average	0.265462	0.671387	0.743138	1.875	0.104167
				Standard Dev	0.164002	0.339576	0.672458	5.3033	0.0753446

## Sheet: Coefficients KO Sham
				MMP9 KO Sham Group Coefficients
				Specimen	C10	k1	k2	θ (deg)	γ
				MMP9 KO Sham I	0.1296	0.1721	0.8689	0	0.0555556
				MMP9 KO Sham II	0.1427	0.0956	1.4668	0	0.111111
				MMP9 KO Sham III	0.1104	0.063	1.4809	0	0.111111
				MMP9 KO Sham IV	0.0441	0.1087	0.6777	0	0.0555556
				MMP9 KO Sham V	0.0515	0.1106	0.2931	0	0.0555556
				MMP9 KO Sham VI	0.0442	0.105	0.3047	0	0.0555556
				MMP9 KO Sham VII	0.049	0.1032	0.3102	0	0.0556
				MMP9 KO Sham VIII	0.0288	0.0656	0.2596	0	0.222222
				Average	0.0750375	0.102975	0.707738	0	0.0902833
				Standard Dev	0.0448549	0.0336423	0.520173	0	0.0589218

## Sheet: Coefficients KO Lig
				MMP9 KO Ligation Group Coefficients
				Specimen	C10	k1	k2	θ (deg)	γ
				MMP9 KO Ligation I	0.0341	0.3608	0.01	0	0.111111
				MMP9 KO Ligation II	0.0458	0.2056	0.1159	0	0.0555556
				MMP9 KO Ligation III	0.0281	0.2152	0.3538	15	0.111111
				MMP9 KO Ligation IV	0.1721	0.1085	1.632	0	0.0555556
				MMP9 KO Ligation V	0.0785	0.3102	1.4492	0	0.166667
				MMP9 KO Ligation VI	0.0551	0.327	1.6125	0	0.166667
				MMP9 KO Ligation VII	0.1197	0.1771	1.4838	0	0.111111
				MMP9 KO Ligation IX	0.1284	1.1674	0.1965	0	0.111111
				MMP9 KO Ligation X	0.0564	1.2839	0.0849	0	0.166667
				MMP9 KO Ligation XI	0.114	0.701	0.1138	0	0.0556
				MMP9 KO Ligation XII	0.2517	0.8944	0.051	15	0.0556
				Average	0.0985364	0.522827	0.645764	2.72727	0.106069
				Standard Dev	0.0681232	0.419618	0.71961	6.0678	0.0461686

## Sheet: Modulus CD1
				CD1 Non-Operated Group Coefficients
				Specimen	Modulus (Circumferential)	Modulus (Axial - Flow)
				CD1-NonOP I	3.06532	1.38394
				CD1-NonOP II	2.10586	1.54052
				CD1-NonOP III	3.41231	1.54898
				CD1-NonOP IV	1.75451	1.10164
				CD1-NonOP V	3.19322	1.4244
				CD1-NonOP VI	2.82745	1.72141
				CD1-NonOP VII	2.34624	1.50997
				CD1-NonOP VIII	2.64706	1.18231
				CD1-NonOP IX	3.10641	1.66203
				Average	2.7176	1.4528
				Standard Dev	0.552	0.2056

[truncated: 4 more sheets: Modulus WT Sham, Modulus WT Lig, Modulus KO Sham, Modulus KO Lig]
